# Supplementary material for: Soft Epidermal Paperfluidics for Sweat Analysis by Ratiometric Raman Spectroscopy
Source: Biosensors (Basel). 2023 Dec 25;14(1):12. doi: 10.3390/bios14010012 (PMC10812966; doi:10.3390/bios14010012)
Supplement: Supplementary file 1 [file biosensors-14-00012-s001.zip]

Archive with 4 entries (4 files):
- biosensors-2753366-supplementary.pdf
- Supplementary Video SI.mp4
- Supplementary Video SII.mp4
- Supplementary Video SIII.mp4
